# Supplementary material for: USP13 stabilizes NLRP3 to facilitate inflammasome activation by preventing TRIM31-mediated NLRP3 ubiquitination and degradation
Source: Sci Adv. 2025 Sep 26;11(39):eadx3827. doi: 10.1126/sciadv.adx3827 (PMC12466843; doi:10.1126/sciadv.adx3827)
Supplement: Supplementary file 3 — Data S1 [file sciadv.adx3827_data_s1.zip]

Archive with 1 entries (1 files):
- adx3827_data_s1.xlsx
