# Supplementary material for: USP13 stabilizes NLRP3 to facilitate inflammasome activation by preventing TRIM31-mediated NLRP3 ubiquitination and degradation
Source: Sci Adv. 2025 Sep 26;11(39):eadx3827. doi: 10.1126/sciadv.adx3827 (PMC12466843; doi:10.1126/sciadv.adx3827)
Supplement: Supplementary file 3 — Data S1 [file sciadv.adx3827_data_s1.zip › adx3827_data_s1.xlsx]

## Sheet: Fig 2 
Fig 2C									Fig 2D
	NLRP3 (WT)									NLRP3 (△6-89)
	CHX time (h)	Ctrl			Flag-USP13					CHX time (h)	Ctrl			Flag-USP13
	0	1	1	1	1.00343	1	1			0	1	1	1	1	1	1
	3	0.889967	0.587921	0.643756	1.01637	0.835056	1.093			3	0.813574	0.929887	0.885571	0.92257	0.938078	0.751297
	6	0.505354	0.404642	0.425057	0.925381	1.07245	0.690959			6	0.709397	0.78797	0.764414	0.970989	0.774709	0.7227
	9	0.185023	0.080093	0.347907	0.936935	0.703428	0.604106			9	0.596235	0.555339	0.665092	0.545921	0.511319	0.682599
Fig 2G									Fig 2H
	BMDMs									HMDMs
	CHX time (h)	Usp13+/+			Usp13-/-					CHX time (h)	shCtrl			shUSP13
	0	1	1	1	1	1	1			0	1	1	1	1	1	1
	3	0.913609	1.02643	0.786791	0.692095	0.723854	0.42921			3	0.912675	0.865875	0.897687	0.662193	0.613117	0.828938
	6	0.828624	0.988704	0.62396	0.340145	0.300501	0.491104			6	0.726031	0.760687	0.869775	0.294279	0.310486	0.650797
	9	0.695086	1.03028	0.495691	0.234116	0.102828	0.274058			9	0.699082	0.668475	0.805446	0.118812	0.095377	0.14286

## Sheet: Fig 3
Fig 3G									Fig 3H
	Flag-USP13 (ng)	NLRP3 (WT)			NLRP3 (K192R)					Flag-USP13 (ng)	NLRP3 (WT)			NLRP3 (K496R)
	0	1	1	1	1	1	1			0	1	1	1	1	1	1
	200	2.81512	1.60746	3.07433	1.13648	1.19016	1.26387			200	1.73574	2.51165	2.70254	1.36481	1.86258	1.28203
	400	4.30373	3.88651	4.39338	1.32392	1.25926	1.31141			400	3.65093	3.80238	5.20397	1.58043	2.22139	1.69234
	800	7.58193	5.8384	6.03544	1.38644	1.26733	1.78185			800	6.04911	5.96792	7.07211	2.04889	3.2426	2.50725
Fig 3I									Fig 3J
	CHX time (h)	NLRP3 (WT)			NLRP3 (K192R,K496R)					Flag-USP13 (ng)	NLRP3 (WT)			NLRP3 (K192R,K496R)
	0	1	1	1	1	1	1			0	1	1	1	1	1	1
	3	0.685963	0.585567	0.623169	0.962348	0.969745	0.927757			200	2.03032	3.51541	2.55705	1.05365	1.01212	1.03913
	6	0.576581	0.393192	0.47482	0.95726	0.859168	0.82944			400	5.51146	5.2977	3.78913	1.09528	1.06845	1.0854
	9	0.217928	0.159703	0.214728	0.962864	0.637908	1.00952			800	7.87186	6.9595	6.72089	1.2597	1.08222	1.20217

## Sheet: Fig 4
Fig 4C
	CHX time (h)	Flag-USP13 (WT)			Flag-USP13 (mutant)
	0	1	1	1	1	1	1
	3	0.91779	0.875996	0.877973	0.810847	0.939576	0.97154
	6	0.881098	0.855657	0.780642	0.791583	0.731748	0.911237
	9	0.786358	0.598997	0.772119	0.662512	0.585627	0.863437

## Sheet: Fig 5 
Fig 5A										Fig 5B
	ATP (BMDMs) (pg/ml)										Nigericin (BMDMs) (pg/ml)
	LPS (min)	Usp13+/+			Usp13-/-						LPS (min)	Usp13+/+			Usp13-/-
	0	4.02	5.8	11.59	0	0	0				0	0	0	0	0	0	0
	15	241.61	253.94	337.53	18.73	25.25	24.32				15	201.46	160.31	163.73	85.31	91.69	98.42
	30	312.24	288.73	312.24	17.94	19.54	12.88				30	729.09	736.18	729.09	350.88	379.11	401.68
	60	986.99	1026.86	1204.97	340.82	244.03	294.45				60	2776.4	2368.89	2316.68	1572.92	1675.02	1803.92
	120	2216.29	2097.92	2592.25	948.8	743.35	708.24				120	4075.8	3558.66	3232.5	1823.25	1842.83	2316.68
Fig 5C										Fig 5D
	MSU (BMDMs) (pg/ml)										THP-1 (pg/ml)
	LPS (min)	Usp13+/+			Usp13-/-							shCtrl			shUSP13
	0	15.67	13.22	17.55	1.14	3.22	2.84				Con	0	0	0	0	0	0
	15	64.62	52.73	47.03	11.59	15.67	19.14				LPS	0	0	0	0	0	0
	30	183.58	132.03	142.47	44.34	52.73	54.98				LPS+ATP	3185.2	3309.9	3289.1	1001.9	1209.9	915.3
	60	835.01	668.12	668.17	246.36	253.83	327.68				LPS+Nigericin	4589.84	4313.42	4313.42	2443.94	2377.84	2293.9
	120	1986.64	1784.51	1784.53	876.82	976.97	1168.79				LPS+MSU	2376.12	1582.79	1936.05	565.354	503.858	508.416
Fig 5E										Fig 5G
	HMDMs (pg/ml)										BMDMs (pg/ml)
		shCtrl			shUSP13							Usp13+/+			Usp13-/-
	Con	0	0	0	0	0	0				Con	0	0	0	0	0	0
	LPS	0	0	0	0	0	0				LPS	72.17	54.46	34.51	55.75	65.38	68.34
	LPS+ATP	1534.56	1533.99	1532.88	532.88	531.8	632.88				LPS+ATP	5450.42	5355.6	5308.84	3492.3	2107.12	2125.64
	LPS+Nigericin	2941.99	2942.13	2808.6	1280.39	1293.47	1297.32				LPS+Nigericin	10301	10035.2	9118.85	5850.2	5953.2	5503.25
	LPS+MSU	2563	2560.87	2534.14	1347.29	1389.31	1361.13				LPS+MSU	3524.22	2888.67	3231.45	1363.36	1392.74	1363.36
											LPS+Poly(dA:dT)	5297.26	5497.18	5014.99	5024.08	5106.82	5050.04
											LPS+Flagellin	912.21	1037.1	1006.71	1006.88	1111.99	920.23
Fig 5J										Fig 5K
	Cells with ASC speck (%)										LDH release (%)
		Usp13+/+			Usp13-/-							Usp13+/+				Usp13-/-
	LPS+Nigericin	33.3333	34.7826	37.2549	18.1818	15.2542	16.5354				Con	3.49261	3.26233	2.87853	2.80177	4.72029	4.79705	4.10627	4.64354
											LPS	7.56093	7.48417	7.86797	8.86586	8.63468	8.25092	8.02066	8.25092
											LPS+Nigericin	40.261	41.9497	43.5617	43.0244	18.3823	20.9919	20.4546	20.8384
Fig 5L
	BMDMs (pg/ml)
		Usp13+/+			Usp13-/-			Usp13+/+-NLRP3 (K190R,K492R)			Usp13-/--NLRP3 (K190R,K492R)
	Con	0	0	0	0	0	0	0	0	0	0	0	0
	LPS	0	0	0	0	0	0	0	0	0	0	0	0
	LPS+Nigericin	2260.92	2337.64	2318.2	914.48	885.76	829.68	5001.44	6905.84	4547.08	4929.28	4764.24	4804.96

## Sheet: Fig 6 
Fig 6B										Fig 6D
	PRMs (pg/ml)										IL-1β (pg/ml)
		Usp13+/+			Usp13-/-							Usp13+/+						Usp13-/-
	Con	0	0	0	0	0	0				PBS	0.789708	4.64728	4.25514	4.13953	3.29329	3.42499	0.881493	1.85467	8.07457	4.22416	0.416059	1.85467
	LPS	5.11	8.62	3.81	0	0	0				MSU	45.6609	42.5324	53.1214	36.5961	52.3994	46.0138	9.64217	11.7279	10.685	7.47623	15.6587	11.047
	LPS+ATP	1432.82	1710.73	1675.02	318	257.2	307.3				TNF-a (pg/ml)
	LPS+Nigericin	6131.58	6047.15	6217	3736.82	3232.5	3646					Usp13+/+						Usp13-/-
	LPS+MSU	1007.3	1038.6	1081.6	334.4	252.5	302				PBS	1.05883	3.58	8.16479	4.71149	1.27462	7.38767	1.49695	8.94204	4.76555	2.97997	4.55004	5.97494
											MSU	75.94	66.08	30.07	25.63	39.15	39.15	40.25	39.15	26.49	31.96	54.42	84.95
Fig 6E
	PECs (106)
		Usp13+/+						Usp13-/-
	PBS	1.92188	1.79	1.93531	1.87375	1.40656	1.385	1.95094	1.89469	1.45437	2.26375	1.42375	1.90344
	MSU	3.99531	5.82812	4.01938	3.44125	4.20344	4.2815	1.77645	3.47438	2.19469	2.35562	1.31969	2.22373
Fig 6F
	Neutrophils (106)
		Usp13+/+						Usp13-/-
	PBS	0.002114	0.003759	0.004645	0.002061	0.001829	0.00097	0.003417	0.002863	0.000692	0.00072	0.003454	0.001309
	MSU	3.29214	4.63919	2.99042	3.35037	3.27868	3.51092	1.07653	1.40712	1.08857	1.46284	0.764099	1.15977
Fig 6G
	Monocytes (106)
		Usp13+/+						Usp13-/-
	PBS	0.002306	0.001611	0.003484	0.003935	0.000703	0.001385	0.001709	0.001321	0.002308	0.000961	0.001727	0.005139
	MSU	0.131686	0.185567	0.119617	0.0940149	0.228647	0.15191	0.0430612	0.0562849	0.0435426	0.0585137	0.030564	0.0464013
Fig 6I
	Caspase-1 activity (MFI)
		Usp13+/+						Usp13-/-
	Neutrophils	7029	7283	5278	6448	6298	6660	2637	2174	2164	3916	3430	4189
	Monocytes	6713	6642	4368	5246	6320	5439	2342	1904	1750	3428	2663	3260

## Sheet: Fig S1
Fig S1A									Fig S1B
	NLRP3 (Relative mRNA)									TNF-α (pg/ml)
		Usp13+/+			Usp13-/-					LPS time (h)	Usp13+/+			Usp13-/-
	Con	0.00388034	0.00395365	0.00426985	0.00288034	0.00305365	0.00426985			0	0	0	0	0	0	0
	LPS	0.0888798	0.0793184	0.0875651	0.0837173	0.0697738	0.0817777			2	274.49	268.48	317.14	215.26	177.5	291.98
										4	1271.83	1193.46	1206.19	978.53	1141.78	1262.64
	IL-1β (Relative mRNA)									8	1597.97	1668.1	1677.11	1551.79	1585.37	1665.12
		Usp13+/+			Usp13-/-
	Con	0.00328475	0.00365377	0.00352808	0.00328475	0.00365377	0.00352808
	LPS	0.619811	0.588698	0.627679	0.604997	0.654516	0.638341			IL-6 (pg/ml)
										LPS time (h)	Usp13+/+			Usp13-/-
	ASC (Relative mRNA)									0	0	0	0	0	0	0
		Usp13+/+			Usp13-/-					2	2748.81	2724.33	3039.29	2708.02	2952.71	2815.36
	Con	0.236351	0.141895	0.239245	0.236662	0.235125	0.218242			4	3580.29	3689.95	3652.86	3246.91	3609.92	3246.91
	LPS	0.216364	0.213163	0.220191	0.269893	0.212664	0.244516			8	4309.92	4374.69	4544.79	4067.78	4039.29	4511.16
	Caspase-1 (Relative mRNA)
		Usp13+/+			Usp13-/-
	Con	0.0897486	0.0741235	0.0881612	0.0763039	0.0765263	0.0864974
	LPS	0.0806618	0.078969	0.0701667	0.0901166	0.0927506	0.0884987

## Sheet: Fig S3
Fig S3B
	Flag-USP13 (ng)	NLRP3 (WT)			NLRP3 (K689R)
	0	1	1	1	1	1	1
	200	3.08516	2.04415	1.67939	2.11287	1.59467	3.09867
	400	5.43224	4.76796	3.45685	2.95681	2.65952	6.47563
	800	7.76863	5.26081	6.11692	4.97147	4.9245	9.24164

## Sheet: Fig S5 
Fig S5A
	BMDMs
		Usp13+/+			Usp13-/-
	Relative expression of Casp-1 p20 in supernatant (%)	131.689	89.3451	78.9661	26.3539	22.2318	15.5837
	BMDMs
		Usp13+/+			Usp13-/-
	Relative expression of IL-1β p17 in supernatant (%)	77.8206	128.781	93.3989	30.7897	26.0008	27.9027
	BMDMs
		Usp13+/+			Usp13-/-
	Relative expression of ASC in supernatant (%)	110.371	103.922	85.7065	56.3567	38.616	36.9283
	BMDMs
		Usp13+/+			Usp13-/-
	Relative expression of GSDMD-NT (%)	87.4355	101.694	110.87	32.6469	33.7133	19.9923
Fig S5B
	PRMs
		Usp13+/+			Usp13-/-
	Relative expression of Casp-1 p20 in supernatant (%)	97.3968	66.0766	136.527	27.906	22.1849	3.42071
	PRMs
		Usp13+/+			Usp13-/-
	Relative expression of IL-1β p17 in supernatant (%)	108.464	64.2005	127.336	20.7741	8.07263	19.8685
	PRMS
		Usp13+/+			Usp13-/-
	Relative expression of ASC in supernatant (%)	105.547	90.5864	103.866	43.3804	43.6062	44.7104
	PRMS
		Usp13+/+			Usp13-/-
	Relative expression of GSDMD-NT (%)	69.8157	92.0234	138.161	16.7036	35.3132	33.6448
